# Supplementary material for: Development of a workflow for identification of nuclear genotyping markers for Cyclospora cayetanensis
Source: Parasite. 2020 Apr 10;27:24. doi: 10.1051/parasite/2020022 (PMC7147239; doi:10.1051/parasite/2020022)
Supplement: Supplementary file 1 — Tab (Haplotypes): This table lists the DNA sequences for all haplotypes of all four markers, with primer binding sites and SNP sites highlighted. Tab (Sequence Data Preparation): Genome information, including size, number of contigs, and number of protein coding genes present in each of the four genomes used for the workflow. Tab (CDS-1): Sequence of whole marker gene found for the GM genome and its associated SNP coordinates. Tab (CDS-2): Sequence of whole marker gene found for the NY genome and its associated SNP coordinates. Tab (CDS-3): Sequence of whole marker gene found for the TX genome and its associated SNP coordinates. Tab (CDS-4): Sequence of whole marker gene found for the RI genome and its associated SNP coordinates. Tab (Haplotype presence-absence): Table including the presence or absence of each haplotype for all 57 specimens sequenced. [file parasite-27-24-s1.zip]

Archive with 2 entries (1 files):
- parasite190152-1-olm/
- parasite190152-1-olm/parasite190152-1-olm.xlsx
