# Supplementary material for: Development of a workflow for identification of nuclear genotyping markers for Cyclospora cayetanensis
Source: Parasite. 2020 Apr 10;27:24. doi: 10.1051/parasite/2020022 (PMC7147239; doi:10.1051/parasite/2020022)
Supplement: Supplementary file 1 — Tab (Haplotypes): This table lists the DNA sequences for all haplotypes of all four markers, with primer binding sites and SNP sites highlighted. Tab (Sequence Data Preparation): Genome information, including size, number of contigs, and number of protein coding genes present in each of the four genomes used for the workflow. Tab (CDS-1): Sequence of whole marker gene found for the GM genome and its associated SNP coordinates. Tab (CDS-2): Sequence of whole marker gene found for the NY genome and its associated SNP coordinates. Tab (CDS-3): Sequence of whole marker gene found for the TX genome and its associated SNP coordinates. Tab (CDS-4): Sequence of whole marker gene found for the RI genome and its associated SNP coordinates. Tab (Haplotype presence-absence): Table including the presence or absence of each haplotype for all 57 specimens sequenced. [file parasite-27-24-s1.zip › parasite190152-1-olm/parasite190152-1-olm.xlsx]

## Sheet: Haplotypes
Target Name	Haplotype	Sequence (5'-3')
CDS-1	GT1_1	CTCCTTGCTGCTCAGAACGAGGATCACTCTCCAGGCGACACCCTCCTCGCGCTCTGTCCACCGTTTCTCTACGCTTCCCCATGTCTCTGTGCTTGCATGCATCCGTAGATGCATGTCACCTCTAGCCCTTTGTTGCTTGAGGCGCTGCTTATCCGTTGCCACTGCTCCTCTCTTG
	GT1_2	CTCCTTGCTGCTCAGAACGAGGATCACTCTCCAGGCGCTGCCCTCCTCGCACTGTGTCCACCCTTTCTCTACGCTTCCCCATGTCTCTGTGCTTGCATGCATCCGTAGACGCATGTCACCTCTAGCCCTTTGTTGCTTGAGGCGCTGCTTATCCGTTGCCACTGCTCCTCTCTTG
CDS-2	GT2_1	TGCAAACTACTAAGGGCGCACCAGATAGGTGGAGGCGCAGATGGCCTTAAGAGCAAGAATGCCGGACTGGTGATGCTGGCGAGGGGTGATGTTGCCGCGGCGACTGCTGCTAGATCCCCTGCTGCTGCCGCAGCGGCAGCAGCGGAAGTTCTGCGAACCGCCTCCCGTTCGTCCCTCGTGTCTACGCGAAGCGCCAAGAAGTTGCAGCATACAAAGAAGCAGCTTGTCAAGGCTCAAGAGAAGGCG
	GT2_2	TGCAAACTACTAAGGGCGCACCAGATAGGTGGAGGCGCAGATGGCCTTAAGAGCAAGAATGCCGGACTGGTGATGCTGGCGAGGGGCGATGTTGCCGCGGCGACTGCTGCTAGATCCCCTGCTGCTGCCGCAGCGGCAGCAGCGGAAGTTCTGCGAACCGCCTCCCGTTCGTCCCTCGTGTCTACGCGAAGCGCCAAGAAGTTGCAGCATACAAAGAAGCAGCTTGTCAAGGCTCAAGAGAAGGCG
CDS-3	GT3_1	AATCGAATCGGTGCAGTGCTTAGTTGCTTTATCTTTGGCAGTTAGACAGGGAGGGATTCCTACATTTGCAGGTGATGCTGCTACCTCCATGCGCAGCTGCAACACCAGCAACATCTACAAGTGCACCAGCAGAACTAACCCTGTCACGAAAGGCGGCACGAGTGCTGCGCTAGAGGCTTCTCGGTTTGTTCAGCCGCCGCCCCCTCTCACACGTTCAGTC
	GT3_2	AATCGAATCGGTGCAGTGCTTAGTTGCTTTATCTTTGGCAGTTAGACAGGGAGGGATTCCTACATTTGCAGGTGATGCTGCTACCTCCGTGCGCAGCTGCAACACCAGCAACATCTACAAGTGCACCAGCAGAACTAACCCTGTCACGAAAGGCGGCACGAGTGCTGCGCTAGAGGCTTCTCGGTTTGTTCAGCCGCCGCCCCCTCTCACACGTTCAGTC
	GT3_3	AATCGAATCGGTGCAGTGCTTAGTTGCTTTATCTTTGGCAGTTAGACAGGGAGGGATTCCTACATTTGCAGGTGATGCTGATACCTCCGTGCGCAGCTGCAACACCAGCAACATCTACAAGTGCACCAGCAGAACTAACCCTGTCACGAAAGGCGGCACGAGTGCTGCGCTAGAGGCTTCTCGGTTTGTTCAGCCGCCGCCCCCTCTCACACGTTCAGTC
CDS-4	GT4_1	GTAGATGGGTCCTTGAAGGCTTCCGACGCTTCTGATGCCGCAGCTTCCATTCAGATCGACGACGTCGAGTCATCTGGTGAAGATGACTCGGTGGAGACGCCAGAAATCTCCGCCGCTCCTGGCACGGCCTCAGCATCCGTAGCCACAGCCTCGTCCACTTTCGGTTCCTTAGGCGTCTG
	GT4_2	GTAGATGGGTCCTTGAAGGCTTCCGACGCTTCTGAGACCGCAGCTTCCATTCAGATCGACGACGTCGAGTCATCTGGTGAAGATGACTCGGTGGAGACGCCAGAAATCTCTGCCGCTCCTGGCACGGCCTCAGCATCCGTAGCCACAGCCTCGTCCACTTTCGGTTCCTTAGGCGTCTG
Key
Primer binding site	Text bolded and underlined
SNPs	Text bolded

## Sheet: Sequence Data Preparation
Sequence Data Preparation
High quality assemblies were selected for genome alignment and identification of genes suitable to be markers in the genotyping pipeline.
Isolates:
	•NY - CDC:HCNY16:01 (Accession: GCA_001305735.1)
	•TX - CDC:TX69:14 (Accession: GCA_002019455.1)
	•GM - CDC:HCGM01:97 (Accession: GCA_002019465.1)
	•RI - CDC:HCRI001:97 (Accession: GCA_002019905.1)
Isolate	Size (Mb)	# of contigs	# of protein coding genes
NY	45.5	1310	7253
TX	47.5	3474	9,047*
GM	44.8	1048	7027
RI	47.9	4050	7596
* TX assembly has a large number of short repeats.
Gene prediction in these contigs added ~ 2,000 genes in comparison to the GM strain.

## Sheet: CDS-1
	SNP base			SNP coordinates are given from start of the gene
Location	GM	NY		(1 is A in ATG) in positive strand
69	G	A
286	A	G		Best functional hit: ATP synthase
424	A	C
425	C	T		GM
426	A	G		ATGTCTCGACTCTTCGGGTTGTTGTTGCACCGCAGCTTTCCCGTGCTCCTGCGACAGCAGCAACAGCAGGTCCGCCTTCTCAGCAGCGTCGCCAGCGGCAGCGGAGGCATCAAGAACAAGCTGCTGCTCACTCTCGCGTCTCCGACAGAATGCTACTTGCACAAGGCACCCATCGTTTCCGTGACAGTCCCCGGCGCGGAAGGCGATATGACCGTCACCAACCACCACTCGCCTCTAGTTGCACGACTGAAGGGAGGGGAAGTCTGCGTTCGAGAAAGAGAAGGGACTGACGCGAAGCGCTTTTTCGTTTCCGACGGGTTCCTATTCATCACACCGTACGCTATACCCTCTATATGTGTCTCTTTTTCTCCTCCTTGCACTCGATGCTCCTTGCTGCTC…
437	G	A
440	C	G
449	G	C
496	T	C
556	C	G
571	G	C
682	C	T
767	A	G
838	G	C
exon
intron

## Sheet: CDS-2
	SNP base			SNP coordinates are given from start of the gene
Location	NY	TX		(1 is A in ATG) in positive strand
285	C	T
483	A	G		Best functional hit: hypothetical protein, conserved
546	A	G
637	A	G		NY
				ATGGCAGGCTCTTTGCAGCAGTTGGTGCGAAAGAGGGGGTACAGAGAGCGCGGTCAGGCTGCGCATAGGACCCACAAACACAAAACTTTGGAGAAAAAGAAGGACTGGCAGCAGCGGTCGCGGCGCTACAAGCAACAGCAGCAGCTGCTACAACATCTGTCCGAAAAGGCGAGGACTCGGAATCCCAATGAGTTCTGCTGCAAACTACTAAGGGCGCACCAGATAGGTGGAGGCGCAGATGGCCTTAAGAGCAAGAATGCCGGACTGGTGATGCTGGCGAGGGGCGATGTTGCCGCGGCGACTGCTGCTAGATCCCCTGCTGCTGCCGCAGCGGCAGCAGCGGAAGTTCTGCGAACCGCCTCCCGTTCGTCCCTCGTGTCTACGCGAAGCGCCAAGAAG…
exon
intron

## Sheet: CDS-3
	SNP base			SNP coordinates are given from start of the gene
Location	TX	NY		(1 is A in ATG) in positive strand
753	C	T
1206	G	A		Best functional hit: GTPase-activating protein
1411	G	A
1582	C	G		TX
1711	C	A		ATGGACATATCCCGTGCAGACGAAGACTGGGGATTGAGTCACCTAAGCCGGGAAGTACTGCCTGAACTTGCACGCGGTTGGAAGGCCTCGGCATTAAGTACCCCCCTCAAGGCTCTCGCAGAAGATGTCCTATACGGCCGCGCATTAAATGGTCAACAACTAGACTTCGTTCGGCTGCAAAGCCAGCTTGAATCCCCTGCGGAAGCTACTGCGGAGGAAAATCCCCCGGTGGAACCTTTCTTAAGGAGGGTGCAATGGGCACGCCTGTTACAGCTGGTGAGAGGCAGTACGGTTGAGGAATGGGCGTCGCAGGTACAGGAGCAGCGACAGCGGTACCGTTCCCTTCGAGAGCAGCAGCAGCTTACCGCTAGCCAGCTAGCCACCTTGGACCCTCAGAGA…
1859	A	G
1864	G	T
2032	T	C
exon
intron

## Sheet: CDS-4
	SNP base			SNP coordinates are given from start of the gene
Location	RI	NY		(1 is A in ATG) in positive strand
132	T	G
133	G	A		Best functional hit: ATP-dependent RNA helicase
207	C	T
369	C	T		RI
636	G	T		ATGGCGATGCGTTCACGCCGCCTTCCGGGGGCTCTTCCAAAAACACGGCACTGTCAGAGTTCACCGAAGCGGAAGAAAACGCAGGCAGAGGAGGCCGTAGATGGGTCCTTGAAGGCTTCCGACGCTTCTGATGCCGCAGCTTCCATTCAGATCGACGACGTCGAGTCATCTGGTGAAGATGACTCGGTGGAGACGCCAGAAATCTCCGCCGCTCCTGGCACGGCCTCAGCATCCGTAGCCACAGCCTCGTCCACTTTCGGTTCCTTAGGCGTCTGCCCGTCCCTCTGTGCTGTCTTGCAGCATCTCTCTATCTTAGAGCCGACTCCAGTGCAGCGCGTTTCTCTCCCTTTGGGGCTTTCGGGACACGACTTCTGTGCGATCGCCCCTACGGGTACCGGC…
1448	G	A
1566	A	C
2089	T	C
2189	G	A
2202	C	T
exon
intron

## Sheet: Haplotype presence-absence
	Haplotypes
	GT1_1	GT1_2	GT2_1	GT2_2	GT3_1	GT3_2	GT3_3	GT4_1	GT4_2
HCFL006_17	1	0	0	1	1	0	0	0	1
HCFL007_17	0	1	0	1	1	0	0	1	0
HCME550_14	0	1	1	0	1	0	0	1	0
HCME552_14	0	1	1	0	1	0	0	1	0
HCTX964_17	0	1	1	0	0	1	0	1	0
HCTX980_17	0	1	1	0	1	0	0	1	0
HCTX208_15	0	1	0	1	1	0	0	0	1
HCTX220_15	0	1	1	0	0	1	0	0	1
HCTX547_15	0	1	1	0	0	1	0	0	1
HCMI029_14	0	1	1	0	1	0	0	1	0
HCMI030_14	0	1	1	0	0	1	0	1	0
HCMI031_14	0	1	1	1	1	1	0	1	1
HCMI039_14	0	1	1	0	1	0	0	1	0
HCPA556_14	0	1	1	0	1	0	0	1	0
HCPA962_14	0	1	1	0	1	1	0	0	1
HCSC052_14	0	1	0	1	0	1	0	0	1
HCSC053_14	0	1	0	1	0	1	0	0	1
HCTX204_15	0	1	0	1	0	1	0	1	0
HCTX205_15	0	1	0	1	0	1	0	1	0
HCTX538_15	0	1	0	1	0	1	0	1	0
HCTX540_15	0	1	1	0	1	0	0	1	0
HCTX555_15	1	0	0	1	1	0	0	0	1
HCGA001_15	0	1	0	1	1	0	0	1	0
HCGA001_17	0	1	1	0	1	0	0	1	1
HCGA004_17	0	1	1	0	0	1	0	0	1
HCGA006_17	0	1	1	0	0	1	0	0	1
HCGA007_17	0	1	0	0	0	1	0	0	1
HCGA008_17	0	1	1	0	0	1	0	0	1
HCIA002_13	1	0	1	0	1	0	0	0	1
HCIA004_13	1	0	1	0	1	0	0	0	1
HCIA006_13	1	0	0	1	1	0	0	0	1
HCIL001_15	0	1	0	1	0	1	0	0	1
HCMA011_14	0	1	1	0	1	0	0	0	1
HCMI148_14	0	1	1	0	1	0	0	1	0
HCNE002_17	1	0	1	0	0	1	0	0	1
HCNE004_17	1	1	0	1	1	0	0	0	1
HCNE005_17	0	1	1	0	1	0	0	1	0
HCNE006_17	0	1	1	0	1	0	0	1	0
HCNE007_17	0	1	1	0	1	0	0	0	1
HCNE008_17	0	1	0	1	0	1	0	0	1
HCNE009_17	0	1	1	0	0	1	0	0	1
HCSC038_14	0	1	1	0	1	0	0	1	0
HCTX119_13	0	1	1	0	0	0	1	1	0
HCTX141_13	0	1	1	0	1	0	0	0	1
HCTX145_13	1	0	1	0	1	0	0	0	1
HCTX234_15	0	1	1	1	1	0	0	0	1
HCTX363_13	0	1	0	1	0	1	0	0	1
HCTX474_17	0	1	0	1	0	1	0	0	1
HCTX524_15	0	1	0	1	0	1	0	1	0
HCTX528_15	0	1	0	1	0	1	0	1	0
HCTX556_15	0	1	1	0	1	0	0	1	0
HCTX962_17	0	1	0	1	0	1	0	0	1
HCTX963_17	0	1	1	0	1	0	0	0	1
HCTX972_17	0	1	1	0	1	0	0	0	1
HCTX974_17	1	0	1	0	1	0	0	1	0
HCTX978_17	0	1	1	0	1	0	0	0	1
HCTX982_17	0	1	1	0	0	1	0	1	0
